# Supplementary material for: Detection of bacterial and protozoan pathogens in individual bats and their ectoparasites using high-throughput microfluidic real-time PCR
Source: Microbiol Spectr. 2023 Aug 22;11(5):e01531-23. doi: 10.1128/spectrum.01531-23 (PMC10581248; doi:10.1128/spectrum.01531-23)
Supplement: Supplemental Table S1 — Summary of PCR and sequencing results. [file spectrum.01531-23-s0007.xlsx]

## Sheet: Sheet1
		Supplemental Table S1. Summary of PCR and sequencing results.
		Samples	Anaplasma_spp_16S	Bartonella_spp_ssrA	Apycomplexa_18S	Mycoplasma_spp_16S	PCR	Seq Consensus	Scientific name	Query Cover	E value	Per. Ident	Acc. Len	Accession	Comment
		A3965B	-	+/25,37	-	-
		A3975B	-	+/25,53	+/27,49	+/17,79	325s/1100as ITS	Seq F: GGCTTGTAGCTCAGTTGGTTAGAGCGCGCGCTTGATAAGCGTGAGGTCGGAGGTTCAAGTCCTCCCAGGCCCACCAATTCAATTAGGTAGTGATAAAGCGCTTATTGTAAGATGCAGATAACATGCGCGATTTATCAAAAATGCTGAGACGATTTTGTCTCGGATTGAGATTTATCACTTTATAAGTTTATGTTTTTTGTTCTTTTTAGGGGCCGTAGCTCAGCTGGGAGAGCACCTGCTTTGCAAGCAGGGGGTCGTCGGTTCA	Bartonella sp.	1	4e-109	0.944	385	MF288111.1
		A3986B	-	+/25,31	-	-	325s/1100as ITS	SeqF: CTACTTTTTTAGCTTTTAGATTTGTTTCCATTATTCAGATTATGCCGGGGAAGGTTTTCCGGTTTATCCCGGAGGGCTTGTAGCTCAGTTGGTTAGAGCGCGCGCTTGATAAGCGTGAGGTCGGAGGTTCAAGTCCTCCCAGGCCCACCAATTCAATTAGGGAGTGATAAAGCGCTTATTGTACGATGCAGATAACATGTACGATTTATCAAATATGCCGAGATGATTTTGTCTCAGATTGAGATTTATCACTTTATAAATTTATGCTTTTTGTTTTTGTTCTTTTTAGGGGCCGTAGCTCAGCTGGGAGAGCACCTGCTTTGCAAGCAGGGGGTCGTCGGTTCA	Bartonella sp.	0.99	7e-173	0.9942	387	MF288113.1
		A4017B	-	+/25,32	-	-									sequencing failed to bartonella
		A4020B	-	-	+/28,68	-
		A4021B	+/24,73	+/26,25	+/23,56	+/17,15	EHR 16S	SeqR: ATATCTACGAATTTCACCTCTACACTAGGAATTCCACTATCCTCTCTCGATCTCTAGTTTAACAGTATTAAAAGCAGCTCCAAGGTTAAGCCCTGGTATTTCACTTTTAACTTATTAAACCGCCTACATGCCCTTTACGCCCAATAATTCCGAACAACGCTTGCCCCCTCCGTATTACCGCGGCTGCTGGCACGGAGTTTGCCGGGACTTCTTCTGCAGGTACCGTCATTATCTTCCCTGCTGAAAGAGCTTTACAACCCTAAGGCCTTCTTCACTCATGCGGCATAGCTGGATCAGGCTTGCGCCCATTGTCCAATATTCCCCACTGCTGCCTCCCGTAGGAGTCTGGACCGTATCTCAGTTCCAGTGTGGCTGATCGTCCTCTCAGACCAG…	Candidatus Neoehrlichia mik	0.99	0	0.9927	1423	AB196304.1
		A4021B	+/24,73	+/26,25	+/23,56	+/17,15	325s/1100as ITS	SeqF: AGAGCTTTCGGGAATCGCTTTTCCGTTTTACGAGATTATGCCGGGGAAGGTTTTCCGGTTTGCTCCGGAGGGCTTGTAGCTCAGTTGGTTAGAGCGCGCGCTTGATAAGCGTGAGGTCGGAGGTTCAAGTCCTCCCAGGCCCACCAATTTGAAAGTGTTTATAACATATGCTTGTGAAAGATTTGTGATGTTTGTCCCTTTTGTTCAAGTAGTCTAGATACGAAATTTTTGGAACCTTTATCCTGTTTTTGAAGGGGCCGTAGCTCAGCTGGGAGAGCACCTGCTTTGCAAGCAGGGGGACGACAGGTTC	Bartonella sp.	0.96	2e-89	0.873	338	MF288124.1
		A4022B	-	+/25,34	-	+/18,47
		A4023B	-	-	+/24,69	-
		A4024B	-	-	-	+/20,92
		A4035B	-	-	+/23,56	-
		A4040B	-	-	-	+/18,8
		A4050B	-	+/24,1	-	-	325s/1100as ITS	SeqF: GTTTCTCAGATTATGCTGGGGAAGGTTTTCCGGTTTATCCCGGAGGGCTTGTAGCTCAGTTGGTTAGAGCGCGCGCTTGATAAGCGTGAGGTCGGAGGTTCAAGTCCTCCCAGGCCCACCAATTTAATTAAGTGCTGATAAAGTGCTTATTATAAGGTGCACACAACATGTGTAGTTTATCAATTATGCTGAAGCGATTTTGACTCAGATTAAGTTTATATATAAATTTATGAGTTTTGTTTTTTATCCTTTTTAGGGGCCGTAGCTCAGCTGGGAGAGCACCTGCTTTGCAAGCAGGGGGTCGTCGGTTCA	Bartonella sp.	0.99	5e-149	0.9838	356	MF288116.1
		A4061B	-	-	+/25,02	+/19,56
		A4062B	-	-	-	+/19,16
		A4077B	-	+/21,39	+/27,1	-
		A4082B	-	-	-	+/14,47
		A4085B	-	-	+/26,52	-
		A4087B	-	+/22,24	+/24,72	-	325s/1100as ITS	SeqF: TCTCGTGTTTATGAGATTATGCCGGAGAAGGTTTTCTCGGTTTGCCTCCGGAGGGCTTGTAGCTCAGTTGGTTAGAGCGCGCGCTTGATAAGCGTGAGGTCGGAGGTTCAAGTCCTCCCAGGCCCACCATCTTTATAAGGGCTTATAATGGCACTTATGAAAAGTTTGTTCCGCTTTTCACTTTTTCTTAAAGCAGTTCAAACTCTAAGGGTTTTAATCCTTCTTTGTTTTAAGGGGCCGTAGCCCCCTTGGAAAAGCCCCGGTTTTGCGA	Bartonella sp.	0.88	1e-109	0.9751	357	MF288128.1
		A4089B	-	+/23,61	+/34,28	-
		A4090B	-	+/26,19	+/34,53	-
		A4091B	-	+/24,19	-	-
		A4092B	-	+/27,29	-	-	325s/1100as ITS	SeqF: TTAGAAATGTTTCCGTTTTTCAGATTATGCCGGGGAAGGTTTTCCGGTTTACTCCGGAGGGCTTGTAGCTCAGTTGGTTAGAGCGCGCGCTTGATAAGCGTGAGGTCGGAGGTTCAAGTCCTCCCAGGCCCACCAATTTAATTAAGTGCTGGTGAAGTGCTTATTGTAAGATGCACACCACATGTGCAGTTTATCAATTATGCTGAAGCGATTTTAACTCAGATTAAATTTATGTTTTTATCAATTATGAGTTTTATTTTTTATCCTTTTAGGGGCCCTACCTCAGGTGGCACAGCCCCTGCTTTGCA	Unculture Bartonella sp.	1	3e-126	0.9385	370	KX420735.1
		A4093B	-	+/25,83	+/25,45	-
		A4490B	-	-	+/24,63	+/18,54
		A4495B	-	-	+/25,55	+/19,01
		A4499B	-	-	-	+/19,19
		A4505B	-	+/19,49	+/23,86	+/17,93									sequencing failed to bartonella
		A4523B	+/28,82	-	+/31,59	+/20,19	EHR 16S	SeqR: TCTAACGAAATTTCACCTCTACACTAGGAATTCCACTATCCTCTCTCGATCTCTAGTTTAACAGTATTAAAAGCAGCTCCAAGGTTAAGCCCTGGTATTTCACTTTTAACTTATTAAACCGCCTACATGCCCTTTACGCCCAATAATTCCGAACAACGCTTGCCCCCTCCGTATTACCGCGGCTGCTGGCACGGAGTTTGCCGGGACTTCTTCTGCAGGTACCGTCATTATCTTCCCTGCTGAAAGAGCTTTACAACCCTAAGGCCTTCTTCACTCATGCGGCATAGCTGGATCAGGCTTGCGCCCATTGTCCAATATTCCCCACTGCTGCCTCCCGTAGGAGTCTGGACCGTATCTCAGTTCCAGTGTGGCTGATCGTCCTCTCAGACCAGC…	Candidatus Neoehrlichia mik	1	0	0.9908	1423	AB196304.1
		A4526B	-	-	+/24,71	+/10,34
		A4528B	+/24,7	-	+/32,27	+/19,78	EHR 16S	SeqR: CCTCTACACTAGGAATTACCACTATCCTCTCTCGATCTCTAGTTTAACAGTATTAAAAGCAGCTCCAAGGTTAAGCCCTGGTATTTCACTTTTAACTTATTAAACCGCCTACATGCCCTTTACGCCCAATAATTCCGAACAACGCTTGCCCCCTCCGTATTACCGCGGCTGCTGGCACGGAGTTTGCCGGGACTTCTTCTGCAGGTACCGTCATTATCTTCCCTGCTGAAAGAGCTTTACAACCCTAAGGCCTTCTTCACTCATGCGGCATAGCTGGATCAGGCTTGCGCCCATTGTCCAATATTCCCCACTGCTGCCTCCCGTAGGAGTCTGGACCGTATCTCAGTTCCAGTGTGGCTGATCGTCCTCTCAGACCAGCTATAGATCATAGCC…	Candidatus Neoehrlichia mik	1	0	0.9925	1423	AB196304.1
		A4531B	-	-	+/32,24	+/17,59
		A4343B	-	-	+/29,87	-
		A4344B	-	-	+/29,79	-
		A4345B	+/22,56	-	+/25,39	-	EHR 16S	SeqR: AATTTCCCTCTACACTAGGAATTCCACTATCCTCTCTCGATCTCTAGTTTAACAGTATTAAAAGCAGCTCCAAGGTTAAGCCCTGGTATTTCACTTTTAACTTATTAAACCGCCTACATGCCCTTTACGCCCAATAATTCCGAACAACGCTTGCCCCCTCCGTATTACCGCGGCTGCTGGCACGGAGTTTGCCGGGACTTCTTCTGCAGGTACCGTCATTATCTTCCCTGCTGAAAGAGCTTTACAACCCTAAGGCCTTCTTCACTCATGCGGCATAGCTGGATCAGGCTTGCGCCCATTGTCCAATATTCCCCACTGCTGCCTCCCGTAGGAGTCTGGACCGTATCTCAGTTCCAGTGTGGCTGATCGTCCTCTCAGACCAGCTATAGATCA…	Candidatus Neoehrlichia mik	1	0	0.9926	1423	AB196304.1
		A4346B	-	+/25,47	+/24,24	-	325s/1100as ITS	SeqF: ATTCTCAAATTATGCTGGGGAAGGTTTTCCGGTTTATCCCGGAGGGCTTGTAGCTCAGTTGGTTAGAGCGCGCGCTTGATAAGCGTGAGGTCGGAGGTTCAAGTCCTCCCAGGCCCACCAATTTAATTAAGTGCTGATAAAGTGCTTATTATAAGGTGCACACAACATGTGTAGTTTATCAATTATGCTGAAGCGATTTTGACTCAGATTAAGTTTATATATAAATTTATGAGTTTTGTTTTTTATCCTTTTTAGGGGCCGTAGCTCAGCTGGAAGAGCACCTGCTTTGCAAGCAGGGGGTCGTCGGTTC	Unculture Bartonella sp.	0.96	5e-149	0.9933	371	KX420736.1
		A4355B	-	-	-	-
		A4357B	-	-	+/24,69	-
		A4364B	-	-	+/32,7	-
		A4378B	+/23,81	+/26,34	+/28,61	-	EHR 16S and 325s/1100as ITS	SeqR: TCCTATATCCTAACGGAAATTTCCCTCTACACTAGGAATTCCACTATCCTCTCTCGATCTCTAGTTTAACAGTATTAAAAGCAGCTCCAAGGTTAAGCCCTGGTATTTCACTTTTAACTTATTAAACCGCCTACATGCCCTTTACGCCCAATAATTCCGAACAACGCTTGCCCCCTCCGTATTACCGCGGCTGCTGGCACGGAGTTTGCCGGGACTTCTTCTGCAGGTACCGTCATTATCTTCCCTGCTGAAAGAGCTTTACAACCCTAAGGCCTTCTTCACTCATGCGGCATAGCTGGATCAGGCTTGCGCCCATTGTCCAATATTCCCCACTGCTGCCTCCCGTAGGAGTCTGGACCGTATCTCAGTTCCAGTGTGGCTGATCGTCCTCTC…	Candidatus Neoehrlichia mik	1	0	0.9839	1423	AB196304.1	sequencing failed to bartonella
		A4405B	-	-	-	+/16,41
		A4416B	-	-	+/25,11	+/16,52
		A4423B	-	-	+/23,51	+/15,16
		A4552B	-	-	+/28,5	+/18,16
		A4553B	-	+/26,34	-	-
		A4554B	+/23,94	-	-	-
		A4555B	-	-	-	+/18,33
		A4563B	-	-	+/24,79	-
		A4564B	-	-	+/23,84	+/15,88
		A3974T	-	-	+/29,61	-
		A3986T	-	-	+/24,97	-
		A4021T	-	-	+/25,01	-
		A4035T	+/23,16	-	-	-
		A4040T	-	-	-	+/21,91
		A4061T	+/21,82	-	-	-
		A4077T	-	-	+/29,95	-
		A4490T	-	-	-	+/20,66
		A4505T	-	+/22,77	-	+/21,88									sequencing failed to bartonella
		A4526T	-	-	-	+/19,91
		A4528T	-	-	+/29,41	-
		A4344T	-	-	+/27,97	-
		A4346T		-	+/9,12	-
		A4355T		-	+/10,4	-
		A4364T		-	+/9,47	-
		A4378T		-	+/8,62	-
		A4405T		-	,	-
		A4412T		-	+/9,8	-
		A4416T		-	+/8,84	-
		A4423T		-	+/9,4	+/8,7
		A3958F		+/11,68	+/8,61	-
		A3965F		-	+/19,38	-
		A3966F		+/5,17	+/8,74	-
		A3967F		-	+/9,34	-
		A3974F		+/3,79	+/9,59	-
		A3975F		-	+/7,05	-
		A3986F		-	+/8,15	+/5,44
		A3989F		+/5,96	+/15,72	-
		A3992F		-	+/14,63	-
		A4017F		-	+/8,8	+/3,96
		A4020F		+/5,56	+/8,36	-
		A4021F		+/4,8	+/12,02	-	325s/1100as ITS	SeqF: ATTATGCTGGGGAAGGTTTTCCGGTTTATCCCGGAGGGCTTGTAGCTCAGTTGGTTAGAGCGCGCGCTTGATAAGCGTGAGGTCGGAGGTTCAAGTCCTCCCAGGCCCACCAATTTAATTAATTGCTGATAAAACGCTTATTTTACGGTGCACACAATCTCTTCGTTTTATCTATTATGCTAACGCACTTCTGAATCACACCTATTATTCACAACCTTTGCAGGCGG	Unculture Bartonella sp.	0.79	3e-71	0.9341	371	KX420736.1
		A4022F		+/11,65	+/12,69	-
		A4023F		-	+/7,95	-
		A4024F		-	+/10,25	-
		A4035F		+/3,97	-	-
		A4038F		+/8,09	+/15,59	-
		A4040F		-	+/8,75	+/5,54
		A4050F		+/10,57	+/10,76	-	325s/1100as ITS	SeqF: CATATTCAGATTATGCCGGGGAAGGTTTTCCGGTTTATCCCGGAGGGCTTGTAGCTCAGTTGGTTAGAGCGCGCGCTTGATAAGCGTGAGGTCGGAGGTTCAAGTCCTCCCAGGCCCACCAATTCAATTAGGGAGTGATAAAGCGCTTATTGTACGATGCAGATAACATGTACGATTTATCAAATATGCCGAGATGATTTTGTCTCAGATTGAGATTTATCACTTTATAAATTTATGCTTTTTGTTTTTGTTCTTTTTAGGGGCCGTAGCTCAGCTGGGAGAGCACCTGCTTTGCAAGCAGGGGGTCGTCGGTTCA	Bartonella sp.	0.98	1e-155	0.9936	387	MF288113.1
		A4061F		+/10,5	+/9,42	-	325s/1100as ITS	Seq F: GCTACTTTTTTAGCTTTTAGATTTGTTTCCATTATTCAGATTATGCCGGGGAAGGTTTTCCGGTTTATCCCGGAGGGCTTGTAGCTCAGTTGGTTAGAGCGCGCGCTTGATAAGCGTGAGGTCGGAGGTTCAAGTCCTCCCAGGCCCACCAATTCAATTA	Bartonella sp.	1	6e-76	1	387	MF288113.1
		A4062F		+/24,05	+/8,41	-
		A4077F		+/4,04	+/13,63	-
		A4082F		+/3,93	+/12,11	-
		A4085F		+/3,88	+/8,3	+/4,91	325s/1100as ITS	SeqF: AAATTTTCCGTTTTATGAGATTATGCCGGAGAAGGTTTTCTGGTTTGCCCCGGAGGGCTTGTAGCTCAGTTGGTTAGAGCGCGCGCTTGATAAGCGTGAGGTCGGAGGTTCAAGTCCTCCCAGGCCCACCATCTTTATAAGTGCTTATAATGGCACTTATGAAAAGTTTGTTCCGCTTTTCACTTTTTCTTAAAGCAGTTCAAACTCTAAGGGTTTTAATCCTTCTTTGTTTTAAGGGGCCGTAGCTCAGCTGGGAGAGCACCTGCTTTGCAAGCAGGGGGTCGTCGGTTC	Bartonella sp.	0.98	8e-142	0.9896	357	MF288128.1
		A4086F		+/4,69	+/16,16	-
		A4087F		+/3,92	+/10,73	+/4,96	325s/1100as ITS	SeqF: AGGAAAATTTTCCGTTTTATGAGATTATGCCGGAGAAGGTTTTCTGGTTTGCCCCGGAGGGCTTGTAGCTCAGTTGGTTAGAGCGCGCGCTTGATAAGCGTGAGGTCGGAGGTTCAAGTCCTCCCAGGCCCACCATCTTTATAAGTGCTTATAATGGCACTTATGAAAAGTTTGTTCCGCTTTTCACTTTTTCTTAAAGCAGTTCAAACTCTAAGGGTTTTAATCCTTCTTTGTTTTAAGGGGCCGTAGCTCAGCTGGGAGAGCACCTGCTTTGCAAGCAGGGGGTCGTCGGTTC	Bartonella sp.	0.99	6e-143	0.9864	357	MF288128.1
		A4089F		+/9,29	+/14,1	-
		A4090F		+/4,19	+/13,08	-
		A4091F		-	+/15,54	-
		A4092F		+/3,74	+/8,98	-	325s/1100as ITS	SeqF: AAATTTTCCGTTTTATGAGATTATGCCGGAGAAGGTTTTCTGGTTTGCCCCGGAGGGCTTGTAGCTCAGTTGGTTAGAGCGCGCGCTTGATAAGCGTGAGGTCGGAGGTTCAAGTCCTCCCAGGCCCACCATCTTTATAAGTGCTTATAATGGCACTTATGAAAAGTTTGTTCCGGTTTTCACTTTTTCTTAAAGACAGTTCAAACTCTAAGGGGTAAATAAC	Bartonella sp.	0.95	5e-98	0.9812	357	MF288128.1
		A4093F		+/4,55	+/9,05	-
		A4490F		+/5,97	+/9,6	-
		A4495F		-	+/7,89	+/4,26
		A4499F		-	+/9,13	-
		A4505F		+/7,09	+/17,28	+/5,57	325s/1100as ITS	SeqF: AGAATGTTTCCGTTTCTCAGATTATGCTGGGGAAGGTTTTCCGGTTTATCCCGGAGGGCTTGTAGCTCAGTTGGTTAGAGCGCGCGCTTGATAAGCGTGAGGTCGGAGGTTCAAGTCCTCCCAGGCCCACCAATTTAATTAAGTGCTGATAAAGTGCTTATTATAAGGTGCACACAACATGTGTAGTTTATCAATTATGGTGAAGCAA	Unculture Bartonella sp.	0.98	1e-98	0.9951	371	KX420736.1
		A4505F		+/7,09	+/17,28	+/5,57	325s/1100as ITS	SeqR: ATTATTCAAATTATGCCGGGGAAGGTTTTCCGGTTTATCCCGCCATGGCTTGTAGCTCAGTTGGTTAGAGCGCGCGCTTGATAAGCGTGAGGTCGGAGGTTCAAGTCCTCCCAGGCCCACCAATTCAATTAGGTAGTGATAAAGCGCTTATTGTAAGATGCAGATAACATGTGCGATTTATCAAATATGCTGAGACTATTTTATCTCAAATTGAAAATTATGCTTTTTGTTTTTCATTCTTTTTAGGGGCCGTAGCTCAGCTGGGAGAGCACCTGC	Unculture Bartonella sp.	1	1e-129	0.9783	358	KX420732.1
		A4523F		-	+/8,25	-
		A4526F		-	+/9,77	+/4,01		Consensus: CTGGCGATCTATGGAAATGGACTATTTTTTAGCTTTTGTCTTTGTTTCCATTATTCAGATTATGCCGGGGAAGGTTTTCCGGTTTATCCCGGAGGGCTTGTAGCTCAGTTGGTTAGAGCGCGCGCTTGATAAGCGTGAGGTCGGAGGTTCAAGTCCTCCCAGGCCCACCAATTCAATTAGGTAGTGATAAAGCGCTTATTGTAAGATGCAGATAACATGTGCGATTTATCAAATATGCTGAGACGATTTTATCTCAGATTGAAAATTATGCTTTTTGTTTTTCATTCTTTTTAGGGGCCGTAGCTCAGCTGGGAGAGCACCTGCTTTGCAAGCAGGGGG	Unculture Bartonella sp.	0.99	5e-174	1	358	KX420732.1
		A4528F		+/9,09	+/6,49	-	325s/1100as ITS	SeqF: TTTGTTTTTTAGAAATGTTTCCGTTTCTCAGATTATGCTGGGGAAGGTTTTCCGGTTTATCCCGGAGGGCTTGTAGCTCAGTTGGTTAGAGCGCGCGCTTGATAAGCGTGAGGTCGGAGGTTCAAGTCCTCCCAGGCCCACCAATTTAATTAAGTGCTGATAAAGTGCTTATAAGGTGCACACAACATGTGTAGTTTATCAATTATGCTGAAGCGATTTTGACTCAGATTAAGTTTATATATAAATTTATGAGTTTTGTTTTTTATCCTTTTTAGGGGCCGTAGCTCAGCTGGGAGAGCACCTGCTTTGCAAGCAGGGGGTCGTCGGTTC	Bartonella sp.	0.99	1e-164	0.9909	356	MF288116.1
		A4531F		+/11,64	+/10,16	-	325s/1100as ITS	SeqF: TTTGTTTCCATTATTCAGATTATGCCGGGGAAGGTTTTCCGGTTTATCCCGGAGGGCTTGTAGCTCAGTTGGTTAGAGCGCGCGCTTGATAAGCGTGAGGTCGGAGGTTCAAGTCCTCCCAGGCCCACCAATTCAATTAGGTAGTGATAAAGCGCTTATTGTAAGATGCAGATAACATGTGCGATTTATCAAATATGCTGAGACGATTTTATCTCAGATTGAAAATTATGCTTTTTGTTTTTCATTCTTTTTAGGGGCCGTAGCTCAGCTGGGAGAGCACCTGCTTTGCAAGCAGGGGGTCGTCGGTTC	Unculture Bartonella sp.	0.96	8e-152	1	358	KX420732.1
		A4547F	-	+/6,94	+/22,2	-
		A4343F	-	+/5,16	+/8,8	+/4,48	325s/1100as ITS	SeqF: ATGTATCACAGATTATGCCGGGGAAGGTTTTCCGGTTTATCCCGGAGGGCTTGTAGCTCAGTTGGTTAGAGCGCGCGCTTGATAAGCGTGAGGTCGGAGGTTCAAGTCCTCCCAGGCCCACCAATTCAATTAGGTAGTGATAAAGCGCTTATTGTAAGATGCAGATAACATGTGCGATTTATCAAATATGCTGAGACGATTTTATCTCAGATTGAAAATTATGCTTTTTGTTTTTCATTCTTTTTAGGGGCCGTAGCTCAGCTGGGAGAGCACCTGCTTTGCAAGCAGGGGGTCGTCGGTTCA	Unculture Bartonella sp.	0.93	2e-143	1	358	KX420732.1
		A4344F	-	+/6,11	+/8,86	-
		A4345F	-	-	+/13,27	-
		A4346F	-	+/5,07	+/8,44	-		SeqF: CCTTACTTTTTTCGCTTTTAGATTTGTTTCCATTATTCAGATTATGCCGGGGAAGGTTTTCCGGTTTATCCCGGAGGGCTTGTAGCTCAGTTGGTTAGAGCGCGCGCTTGATAAGCGTGAGGTCGGAGGTTCAAGTCCTCCCAGGCCCACCAATTCAATTAGGGAGTGATAAAGCGCTTATTGTACGATGCAGATAACATGTACGATTTATCAAATATGCCGAGATTATTTTGTCTCAGATTGAGATTTATCACTTTATAAATTTAGGGTTTGTCTGTTAGTGCTTTGTAA	Bartonella sp.	0.9	1e-129	0.9924	387	MF288113.1
		A4355F	-	-	+/13,84	+/5,22
		A4357F	-	-	+/6,87	-
		A4364F	-	+/12,57	+/10,46	+/6,33	325s/1100as ITS	SeqF: TTCTCAGATTATGCTGGGGAAGGTTTTCCGGTTTATCCCGGAGGGCTTGTAGCTCAGTTGGTTAGAGCGCGCGCTTGATAAGCGTGAGGTCGGAGGTTCAAGTCCTCCCAGGCCCACCAATTTAATTAAGTGCTGATAAAGTGCTTATTATAAGGTGCACACAACATGTGTAGTTTATCAATTATGCTGAAGCGATTTTGACTCATATTAAGTTTATATATAAATTTATGAGTTTTGTTTTTTATCCTTTTTAGGGGCCGTAGCTCAGCTGGGAGAGCACCTGCTTTGCAAGCAGGGGGTCGTCGGTTC	Unculture Bartonella sp.	0.96	1e-150	0.9966	371	KX420736.1
		A4378F	-	-	+/7,52	-
		A4405F	-	+/6,06	+/9,23	+/4,27	325s/1100as ITS	SeqF: TTTCCGTTTCTCAGATTATGCTGGGGAAGGTTTTCCGGTTTATCCCGGAGGGCTTGTAGCTCAGTTGGTTAGAGCGCGCGCTTGATAAGCGTGAGGTCGGAGGTTCAAGTCCTCCCAGGCCCACCAATTTAATTAAGTGCTGATAAAGTGCTTATTATAAGGTGCACACAACATGTGTAGTTTATCAATTATGCTGAAGCGATTTTGACTCAGATTAAGTTTATATATAAATTTATGAGTTTTGTTTTTTATCCTTTTTAGGGGCCGTAGCTCAGCTGGGAGAGCACCTGCTTTGCAAGCAGGGGGTCGTCGGTTC	Unculture Bartonella sp.	0.96	3e-156	1	371	KX420736.1
		A4412F	-	+/11,57	+/8,49	-
		A4416F	-	-	+/12,24	-
		A4423F	-	+/11,44	+/8,46	-
		A4545F	-	-	+/9,64	-
		A4550F	-	-	+/6,7	-
		A4552F	-	-	+/12,33	-
		A4553F	-	+/8,55	+/11,19	-
		A4554F	-	+/10,19	+/17,63	-
		A4555F	-	-	+/6,94	-
		A4563F	-	-	+/9,33	+/4,54
		A4564F	-	-	+/10,17	-
